# Supplementary material for: Comparative genomic insights into multidrug resistance in classical and hypervirulent K. pneumoniae clinical isolates
Source: Sci Rep. 2025 Dec 6;15:43434. doi: 10.1038/s41598-025-27122-6 (PMC12690147; doi:10.1038/s41598-025-27122-6)
Supplement: Supplementary file 1 — Supplementary Material 1 [file 41598_2025_27122_MOESM1_ESM.xlsx]

## Sheet: S-T1-Demographic Data 
S-Table 1. Demographic Data of K. pneumoniae
strain	Source	Gender	Age	Distric
1183_contigs	Blood	Male	3 Days	Mansehra
1184_contigs	Urine	Female	40	Abbotabad
1185_contigs	Fluid	Male	22	Balakot
1188_contigs	Fluid	Female	25	Gilgit
1189_contigs	Pus	Female	35	Mardan
1191_contigs	Fluid	Male	22	Balakot
1192_contigs	Urine	Female	34	Takhtbai
1193_contigs	Pus	Male	35	Mardan
1194_contigs	Urine	Female	18	Abbotabad
1195_contigs	Pus	Male	35	Mardan
1197_contigs	Urine	Female	28	Abbotabad
1198_contigs	Urine	Female	35	Mansehra
1201_contigs	Urine	Female	21	Charsadda
1202_contigs	Pus	Male	40	Mardan
1204_contigs	Pus	Female	45	Mardan
1208_contigs	Blood	Male	14 days	Mansehra
1209_contigs	Urine	Female	34	Abbotabad
1214_contigs	Wound	Male	25	Abbotabad
1216_contigs	Wound	Male	52	Haripur
1233_contigs	Urine	Female	34	Takht bhai
1244_contigs	Fluid	Male	24	Havalia
1245_contigs	Urine	Male	65Y	Mardan
1246_contigs	Pus	Female	24	Mardan
1247_contigs	Pus	Female	40	Mardan
1249_contigs	Wound	Female	44	Mansehra
1251_contigs	Pus	Female	35	Mardan
1253_contigs	Fluid	Male	22	Balakot
1254_contigs	Pus	Female	28	Swabi
1255_contigs	blood	Male	7 days	Abbotabad
1256_contigs	Urine	Female	29	Charsadda

## Sheet: S-T2-AST Profile (Disk method)
S-Table 2. Antibiotic Sensitivity Test of the Klebsiella pneumoniae classical and hypervirulent isolates by Disk Diffusion method
strain	AMP	AMC	AK	CN	CTX	CAZ	FEP	SCF	TZP	CZA	MEM	TGC	CIP	TET
1183_contigs	R	R	S	R	R	R	R	R	R	R	S	S	R	R
1184_contigs	R	S	S	S	S	S	S	S	S	S	S	S	S	R
1185_contigs	R	S	S	S	S	S	S	S	S	S	S	S	S	R
1188_contigs	R	R	S	R	R	S	I	S	S	R	S	S	S	R
1189_contigs	R	R	R	R	R	R	R	R	R	R	R	S	R	R
1191_contigs	R	S	S	S	R	S	S	S	S	S	S	S	S	S
1192_contigs	R	S	S	S	S	S	S	S	S	S	S	S	S	R
1193_contigs	R	S	S	S	S	S	S	S	S	S	S	S	S	R
1194_contigs	R	S	S	S	R	S	S	S	S	S	S	S	S	R
1195_contigs	R	R	S	S	S	S	S	S	S	S	S	S	S	S
1197_contigs	S	S	S	S	S	S	S	S	S	S	S	S	S	R
1198_contigs	R	R	S	S	R	R	S	S	S	R	R	R	S	R
1201_contigs	R	S	S	S	R	S	S	S	S	S	S	R	S	S
1202_contigs	R	R	R	R	R	R	R	R	R	R	R	S	R	R
1204_contigs	R	R	R	R	R	R	R	R	R	R	R	S	R	R
1208_contigs	R	R	R	R	R	R	R	R	R	R	R	S	R	I
1209_contigs	R	R	R	R	R	R	R	S	S	R	S	S	R	R
1214_contigs	R	S	S	S	S	S	S	S	S	S	S	S	S	S
1216_contigs	R	S	S	S	S	S	S	S	S	S	S	S	S	S
1233_contigs	R	R	S	S	S	S	S	S	S	S	S	S	S	S
1244_contigs	R	S	S	S	S	S	S	S	S	S	S	S	S	S
1245_contigs	R	R	R	R	R	R	R	R	R	R	R	S	R	R
1246_contigs	R	R	R	R	S	R	R	R	S	R	R	S	R	R
1247_contigs	R	R	R	R	R	R	R	R	R	R	R	S	R	R
1249_contigs	S	S	S	S	S	S	S	S	S	S	S	S	S	R
1251_contigs	R	R	R	R	S	R	R	R	S	R	S	S	R	R
1253_contigs	R	S	S	S	S	S	S	S	S	S	R	S	S	R
1254_contigs	R	S	S	S	S	S	S	S	S	S	S	S	S	R
1255_contigs	S	S	S	S	S	S	S	S	S	S	S	S	S	R
1256_contigs	R	S	S	S	S	S	S	S	S	S	S	S	S	R

## Sheet: S-T3-Virulence Profile
		S-Table 3. Virulence Profile of the Klebsiella pneumoniae classical and hypervirulent isolates
Strain	ST	virulence_score	Yersiniabactin	YbST	Colibactin	CbST	Aerobactin	AbST	Salmochelin	SmST	RmpADC	RmST	rmpA2	wzi	K_locus	K_type	K_locus_problems	K_locus_confidence	K_locus_identity	K_locus_missing_genes	O_locus	O_type	O_locus_problems	O_locus_confidence	O_locus_identity	O_locus_missing_genes	ybtS	ybtX	ybtQ	ybtP	ybtA	irp2	irp1	ybtU	ybtT	ybtE	fyuA	clbA	clbB	clbC	clbD	clbE	clbF	clbG	clbH	clbI	clbL	clbM	clbN
1183_contigs	ST147	1	ybt 16; ICEKp12	280-1LV	-	0	-	0	-	0	-	0	-	wzi64	KL64	K64	none	Perfect	1		O1/O2v1	O2a	none	Very high	0.9864		6	15	5	137	11	125	129	2	11	51	2	-	-	-	-	-	-	-	-	-	-	-	-
1184_contigs	ST4	1	ybt 13; ICEKp2	464-1LV	-	0	-	0	-	0	-	0	-	wzi13	KL13	K13	none	Very high	0.9995		O1/O2v1	O1ab	none	Very high	0.987		6	4	131	61	1	126*	395	2	4	4	2	-	-	-	-	-	-	-	-	-	-	-	-
1185_contigs	ST1310	1	ybt 10; ICEKp4	89-3LV	-	0	-	0	-	0	-	0	-	wzi411	KL154	unknown (KL154)	?-	Good	0.9984	KL154_15_wzx	O1/O2v1	O2a	none	Very high	0.9852		3*	12	4	3	3	35*	101*	3	10	9	2	-	-	-	-	-	-	-	-	-	-	-	-
1188_contigs	ST1047-1LV	0	-	0	-	0	-	0	-	0	-	0	-	wzi281	KL38	K38	?-*	Good	0.9654	KL38_15	O1/O2v2	O2afg	none	Very high	0.9843		-	-	-	-	-	-	-	-	-	-	-	-	-	-	-	-	-	-	-	-	-	-	-
1189_contigs	ST147	1	ybt 16; ICEKp12	280	-	0	-	0	-	0	-	0	-	wzi64	KL64	K64	none	Very high	0.9999		O1/O2v1	O2a	none	Very high	0.9862		6	15	5	4	11	125	129	2	11	51	2	-	-	-	-	-	-	-	-	-	-	-	-
1191_contigs	ST1310	1	ybt 10; ICEKp4	89-3LV	-	0	-	0	-	0	-	0	-	wzi411	KL154	unknown (KL154)	?-	Good	0.9984	KL154_15_wzx	O1/O2v1	O2a	none	Very high	0.9852		3*	12	4	3	3	35*	101*	3	10	9	2	-	-	-	-	-	-	-	-	-	-	-	-
1192_contigs	ST2629	0	-	0	-	0	-	0	-	0	-	0	-	-	KL16	K16	none	Very high	0.9945		O1/O2v1	O1ab	none	Very high	0.981		-	-	-	-	-	-	-	-	-	-	-	-	-	-	-	-	-	-	-	-	-	-	-
1193_contigs	ST2629	0	-	0	-	0	-	0	-	0	-	0	-	-	KL16	K16	none	Very high	0.9945		O1/O2v1	O1ab	none	Very high	0.981		-	-	-	-	-	-	-	-	-	-	-	-	-	-	-	-	-	-	-	-	-	-	-
1194_contigs	ST147	1	ybt 16; ICEKp12	280-1LV	-	0	-	0	-	0	-	0	-	wzi64	KL64	K64	none	Perfect	1		O1/O2v1	O2a	none	Very high	0.9864		6	15	5	137	11	125	129	2	11	51	2	-	-	-	-	-	-	-	-	-	-	-	-
1195_contigs	ST2629	0	-	0	-	0	-	0	-	0	-	0	-	-	KL16	K16	none	Very high	0.9945		O1/O2v1	O1ab	none	Very high	0.981		-	-	-	-	-	-	-	-	-	-	-	-	-	-	-	-	-	-	-	-	-	-	-
1197_contigs	ST4	1	ybt 13; ICEKp2	464-1LV	-	0	-	0	-	0	-	0	-	wzi13	KL13	K13	none	Very high	0.9995		O1/O2v1	O1ab	none	Very high	0.987		6	4	131	61	1	126*	395	2	4	4	2	-	-	-	-	-	-	-	-	-	-	-	-
1198_contigs	ST4	1	ybt 13; ICEKp2	464-1LV	-	0	-	0	-	0	-	0	-	wzi13	KL13	K13	none	Very high	0.9995		O1/O2v1	O1ab	none	Very high	0.987		6	4	131	61	1	126*	395	2	4	4	2	-	-	-	-	-	-	-	-	-	-	-	-
1201_contigs	ST1307	1	ybt 14; ICEKp5	379-1LV	-	0	-	0	-	0	-	0	-	wzi202	KL127	unknown (KL127)	none	Very high	0.9986		OL13	O13	*	High	0.9493		4	4	31	4	1	67	150	2	4	4*	36	-	-	-	-	-	-	-	-	-	-	-	-
1202_contigs	ST147	1	ybt 16; ICEKp12	280	-	0	-	0	-	0	-	0	-	wzi64	KL64	K64	none	Very high	0.9999		O1/O2v1	O2a	none	Very high	0.9862		6	15	5	4	11	125	129	2	11	51	2	-	-	-	-	-	-	-	-	-	-	-	-
1204_contigs	ST147	1	ybt 16; ICEKp12 (truncated)	280-1LV	-	0	-	0	-	0	-	0	-	wzi64	KL64	K64	none	Very high	0.9999		O1/O2v1	O2a	none	Very high	0.9862		6	15	5	4	11	125*-72%	129	2	11	51	2	-	-	-	-	-	-	-	-	-	-	-	-
1208_contigs	ST859	4	ybt 16; ICEKp12	277	-	0	iuc 1	1	-	0	-	0	rmpA2_5-54%	wzi2	KL2	K2	none	Very high	0.9975		O1/O2v1	O2a	-	Good	1	O1/O2v1_01_wzm,O1/O2v1_02_wzt,O1/O2v1_03_wbbM	6	15	5	4	11	33	23	2	11	4	2	-	-	-	-	-	-	-	-	-	-	-	-
1209_contigs	ST870	1	ybt 13; ICEKp2	304-2LV	-	0	-	0	-	0	-	0	-	wzi137	KL17	K17	none	Very high	0.9998		O1/O2v1	O1ab	none	Very high	0.9802		6	4	20	61	1	253*	283*	2	76	4	2	-	-	-	-	-	-	-	-	-	-	-	-
1214_contigs	ST231	1	ybt 14; ICEKp5	376-1LV	-	0	-	0	-	0	-	0	-	wzi104	KL51	K51	?-	Good	0.9941	KL51_08_wcpB,KL51_13,KL51_14_wcoZ	O3b	O3b	none	Very high	0.9909		4	4	5	4	1	8	8*	2	4	4	2	-	-	-	-	-	-	-	-	-	-	-	-
1216_contigs	ST231	1	ybt 14; ICEKp5	376	-	0	-	0	-	0	-	0	-	wzi104	KL51	K51	-	High	0.9939	KL51_14_wcoZ	O1/O2v2	O1ab	none	Very high	0.9842		4	4	5	4	1	8	8	2	4	4	2	-	-	-	-	-	-	-	-	-	-	-	-
1233_contigs	ST2629	0	-	0	-	0	-	0	-	0	-	0	-	-	KL16	K16	none	Very high	0.9945		O1/O2v1	O1ab	none	Very high	0.981		-	-	-	-	-	-	-	-	-	-	-	-	-	-	-	-	-	-	-	-	-	-	-
1244_contigs	ST1307	1	ybt 14; ICEKp5	379-1LV	-	0	-	0	-	0	-	0	-	wzi202	KL127	unknown (KL127)	none	Very high	0.9986		OL13	O13	*	High	0.9494		4	4	31	4	1	67	150	2	4	4*	36	-	-	-	-	-	-	-	-	-	-	-	-
1245_contigs	ST147-1LV	4	ybt 9; ICEKp3 (incomplete)	187-2LV	-	0	iuc 5	61	-	0	-	0	-	wzi64	unknown (KL31)	unknown (K31)	?-+*	None	0.9587	KL31_13_wctH,KL31_14_wctI,KL31_15_wzx,KL31_19_manB,KL31_20_ugd	O1/O2v1	O2a	-	Good	0.9861	O1/O2v1_01_wzm	5	-	6	5	1	25	282	9	5	5	156	-	-	-	-	-	-	-	-	-	-	-	-
1246_contigs	ST37	0	-	0	-	0	-	0	-	0	-	0	-	wzi96	KL38	K38	none	Very high	0.9971		O3b	O3b	none	Very high	0.993		-	-	-	-	-	-	-	-	-	-	-	-	-	-	-	-	-	-	-	-	-	-	-
1247_contigs	ST147	1	ybt 16; ICEKp12	280	-	0	-	0	-	0	-	0	-	wzi64	KL64	K64	none	Very high	0.9999		O1/O2v1	O2a	none	Very high	0.9862		6	15	5	4	11	125	129	2	11	51	2	-	-	-	-	-	-	-	-	-	-	-	-
1249_contigs	ST29	1	ybt 14; ICEKp5	151	-	0	-	0	-	0	-	0	-	wzi19	KL19	K19	*	High	0.9491		O1/O2v2	O1ab	none	Perfect	1		4	4	5	4	1	69	62	2	4	4	20	-	-	-	-	-	-	-	-	-	-	-	-
1251_contigs	ST147	1	ybt 16; ICEKp12	280	-	0	-	0	-	0	-	0	-	wzi64	KL64	K64	none	Very high	0.9999		O1/O2v1	O2a	none	Very high	0.9862		6	15	5	4	11	125	129	2	11	51	2	-	-	-	-	-	-	-	-	-	-	-	-
1253_contigs	ST1391-1LV	0	-	0	-	0	-	0	-	0	-	0	-	wzi151	KL48	K48	*	High	0.9477		O1/O2v1	O1ab	none	Very high	0.9839		-	-	-	-	-	-	-	-	-	-	-	-	-	-	-	-	-	-	-	-	-	-	-
1254_contigs	ST2629	0	-	0	-	0	-	0	-	0	-	0	-	-	KL16	K16	none	Very high	0.9945		O1/O2v1	O1ab	none	Very high	0.981		-	-	-	-	-	-	-	-	-	-	-	-	-	-	-	-	-	-	-	-	-	-	-
1255_contigs	ST791	0	-	0	-	0	-	0	-	0	-	0	-	wzi322	KL62	K62	none	Very high	0.997		O1/O2v1	O1ab	none	Very high	0.9818		-	-	-	-	-	-	-	-	-	-	-	-	-	-	-	-	-	-	-	-	-	-	-
1256_contigs	ST45-1LV	1	ybt 10; ICEKp4	78	-	0	-	0	-	0	-	0	-	wzi354	unknown (KL114)	unknown (KL114)	?-+*	None	0.9838	KL114_16_gnd,KL114_17_manC,KL114_18_manB,KL114_19_ugd	OL104	unknown (OL104)	?-*	Good	0.8545	OL104_01_manC,OL104_02_manB	3	12	4	11	3	21	18	3	10	16	2	-	-	-	-	-	-	-	-	-	-	-	-
[truncated: 16 more columns]

## Sheet: S-T4-Antibiotic Genomic profile
	S-Table 4.Antibiotic Resistance and Mutation Profile of the Klebsiella pneumoniae classical and hypervirulent isolates
Strain	resistance_score	num_resistance_classes	num_resistance_genes	AGly_acquired	Col_acquired	Fcyn_acquired	Flq_acquired	Gly_acquired	MLS_acquired	Phe_acquired	Rif_acquired	Sul_acquired	Tet_acquired	Tgc_acquired	Tmt_acquired	Bla_acquired	Bla_inhR_acquired	Bla_ESBL_acquired	Bla_ESBL_inhR_acquired	Bla_Carb_acquired	Bla_chr	SHV_mutations	Omp_mutations	Col_mutations	Flq_mutations	truncated_resistance_hits	spurious_resistance_hits
1183_contigs	2	9	11	aac(3)-IIa.v1^;aac(6')-Ib-cr.v2;strA.v1;strB.v1	-	-	-	-	-	CatB4.v1	-	sul1	tet(A).v1	-	dfrA1.v1	OXA-1	-	CTX-M-15	-	OXA-181	SHV-11^	35Q	OmpK35-7%;OmpK36GD	-	GyrA-83I;ParC-80I	-	-
1184_contigs	1	8	9	strA.v1^;strB.v1	-	-	qnrB1.v2^	-	mphA	-	-	sul2	tet(A).v1	-	dfrA14.v2*	TEM-1D.v1^	-	CTX-M-15	-	-	SHV-11^	35Q	-	-	-	-	-
1185_contigs	0	5	5	-	-	-	qnrS1	-	-	-	-	sul2	tet(A).v1	-	dfrA14.v2*	LAP-2	-	-	-	-	SHV-1	-	-	-	-	-	-
1188_contigs	0	5	9	strA.v1^;strB.v1	-	-	qnrB4;qnrS1	-	-	-	-	sul1^;sul2	-	-	dfrA14.v2*	DHA-1;TEM-1D.v1^	-	-	-	-	SHV-11^	35Q	-	-	-	-	-
1189_contigs	1	8	11	aac(6')-Ib?;rmtF;strA.v1;strB.v1	-	-	qnrS1	-	-	-	arr-2	sul1	tet(A).v1	-	dfrA1.v1	TEM-1D.v1^	-	CTX-M-15	-	-	SHV-11^	35Q	OmpK35-7%;OmpK36TD	-	GyrA-83I;ParC-80I	-	OXA-48?-0%
1191_contigs	0	5	5	-	-	-	qnrS1	-	-	-	-	sul2	tet(A).v1	-	dfrA14.v2*	LAP-2	-	-	-	-	SHV-1	-	-	-	-	-	-
1192_contigs	0	0	0	-	-	-	-	-	-	-	-	-	-	-	-	-	-	-	-	-	SHV-25	35Q	-	-	-	-	-
1193_contigs	0	0	0	-	-	-	-	-	-	-	-	-	-	-	-	-	-	-	-	-	SHV-25	35Q	-	-	-	-	-
1194_contigs	2	8	10	aac(3)-IIa.v1^;aac(6')-Ib-cr.v2;strA.v1;strB.v1	-	-	-	-	-	-	-	sul1	tet(A).v1	-	dfrA1.v1	OXA-1	-	CTX-M-15	-	OXA-181	SHV-11^	35Q	OmpK35-7%;OmpK36GD	-	GyrA-83I;ParC-80I	CatB4.v1?-81%	-
1195_contigs	0	0	0	-	-	-	-	-	-	-	-	-	-	-	-	-	-	-	-	-	SHV-25	35Q	-	-	-	-	-
1197_contigs	1	8	9	strA.v1^;strB.v1	-	-	qnrB1.v2^	-	mphA	-	-	sul2	tet(A).v1	-	dfrA14.v2*	TEM-1D.v1^	-	CTX-M-15	-	-	SHV-11^	35Q	-	-	-	-	-
1198_contigs	1	8	9	strA.v1^;strB.v1	-	-	qnrB1.v2^	-	mphA	-	-	sul2	tet(A).v1	-	dfrA14.v2*	TEM-1D.v1^	-	CTX-M-15	-	-	SHV-11^	35Q	-	-	-	-	-
1201_contigs	1	6	7	strA.v1^;strB.v1	-	-	qnrS1	-	-	-	-	sul2	-	-	dfrA14.v2*	TEM-1D.v1^	-	CTX-M-15	-	-	SHV-11^	35Q	-	-	-	-	-
1202_contigs	1	8	11	aac(6')-Ib?;rmtF;strA.v1;strB.v1	-	-	qnrS1	-	-	-	arr-2	sul1	tet(A).v1	-	dfrA1.v1	TEM-1D.v1^	-	CTX-M-15	-	-	SHV-11^	35Q	OmpK35-7%;OmpK36TD	-	GyrA-83I;ParC-80I	-	OXA-48?-0%
1204_contigs	1	8	11	aac(6')-Ib;rmtF;strA.v1;strB.v1	-	-	qnrS1	-	-	-	arr-2	sul1	tet(A).v1	-	dfrA1.v1	TEM-1D.v1^	-	CTX-M-15	-	-	SHV-11^	35Q	OmpK35-7%;OmpK36TD	-	GyrA-83I;ParC-80I	-	OXA-48?-0%
1208_contigs	2	10	19	aac(3)-IId^;aac(6')-Ib3^;aadA2^;armA;rmtC	-	fosA2*	qnrS1	-	-	catA1^	-	sul1;sul1	tet(D)	-	dfrA12	CMH-1*;CMY-6;TEM-1D.v1^	-	CTX-M-15;VEB-5	-	NDM-1;OXA-181	SHV-11	35Q	-	-	GyrA-83I;ParC-80I	tet(A).v1*?-0%	aac(6')-Ib7*?-0%
1209_contigs	1	6	10	aac(6')-Ib-cr.v2;aph3-Ia.v1^;strA.v1^;strB.v1*	-	-	qnrB1.v2^	-	-	-	-	sul2*	-	-	dfrA14.v2*	OXA-1;TEM-1D.v1^	-	CTX-M-15	-	-	SHV-1^	-	-	-	-	CatB4.v1?-81%	-
1214_contigs	2	9	11	aadA2^;rmtB	-	-	-	-	ermB.v1*;mphA?	-	-	sul1	tet(B).v2*;tetR*	-	dfrA12	TEM-1D.v1^	-	CTX-M-15	-	NDM-5	SHV-1^	-	OmpK35-30%;OmpK36TD	-	GyrA-83I;ParC-80I	-	catA1?-63%
1216_contigs	2	7	8	aadA2^;rmtB	-	-	-	-	ermB.v1*;mphA?	-	-	sul1	-	-	dfrA12	TEM-1D.v1^	-	-	-	NDM-5	SHV-1^	-	OmpK35-30%;OmpK36TD	-	GyrA-83I;ParC-80I	CTX-M-15?-0%	catA1?-63%
1233_contigs	0	0	0	-	-	-	-	-	-	-	-	-	-	-	-	-	-	-	-	-	SHV-25	35Q	-	-	-	-	-
1244_contigs	1	6	7	strA.v1^;strB.v1	-	-	qnrS1	-	-	-	-	sul2	-	-	dfrA14.v2*	TEM-1D.v1^	-	CTX-M-15	-	-	SHV-11^	35Q	-	-	-	-	-
1245_contigs	2	9	14	strA.v1;strB.v1	-	-	qnrS1	-	ermB.v1*;mphA?	-	-	sul1	tet(A).v1;tet(B).v2*;tetR	-	dfrA1.v1	AmpC1*;TEM-1D.v1^	-	CTX-M-15	-	OXA-48	SHV-11^	35Q	OmpK35-7%;OmpK36TD	-	GyrA-83I;GyrA-83L;GyrA-87N;ParC-80I	mphB.v2*?-0%	-
1246_contigs	1	8	9	aac(3)-IId^;strB.v1*	-	-	qnrB1.v1	-	-	catA1*	-	sul2	tet(D)	-	dfrA14.v2*	TEM-1D.v1^	-	CTX-M-15	-	-	SHV-11^	35Q	-	-	-	strA.v1*?-0%	-
1247_contigs	1	8	11	aac(6')-Ib?;rmtF;strA.v1;strB.v1	-	-	qnrS1	-	-	-	arr-2	sul1	tet(A).v1	-	dfrA1.v1	TEM-1D.v1^	-	CTX-M-15	-	-	SHV-11^	35Q	OmpK35-7%;OmpK36TD	-	GyrA-83I;ParC-80I	-	OXA-48?-0%
1249_contigs	1	6	7	strA.v1^;strB.v1	-	-	qnrS1	-	-	-	-	sul2	tet(A).v1	-	-	TEM-1D.v1^	-	CTX-M-15	-	-	SHV-187	-	-	-	-	-	-
1251_contigs	1	8	11	aac(6')-Ib?;rmtF;strA.v1;strB.v1	-	-	qnrS1	-	-	-	arr-2	sul1	tet(A).v1	-	dfrA1.v1	TEM-1D.v1^	-	CTX-M-15	-	-	SHV-11^	35Q	OmpK35-7%;OmpK36TD	-	GyrA-83I;ParC-80I	-	OXA-48?-0%
1253_contigs	1	7	8	strA.v1^;strB.v1	-	-	qnrB1.v2^	-	-	-	-	sul2	tet(A).v1	-	dfrA14.v2*	TEM-1D.v1^	-	CTX-M-15	-	-	SHV-1^	-	-	-	-	-	-
1254_contigs	0	0	0	-	-	-	-	-	-	-	-	-	-	-	-	-	-	-	-	-	SHV-25	35Q	-	-	-	-	-
1255_contigs	0	0	0	-	-	-	-	-	-	-	-	-	-	-	-	-	-	-	-	-	SHV-1^	-	-	-	-	-	-
1256_contigs	0	8	15	aadA2^;strA.v1;strB.v1	-	-	qepA2*;qnrS1	-	ermB.v1*;mphB.v2*	floR.v2*	-	sul1;sul2	tet(A).v1;tet(B).v2*;tetR	-	dfrA12	AmpC1*	-	-	-	-	SHV-1	-	-	-	GyrA-83L;GyrA-87N	-	LAP-1?-51%;LAP-2?-0%

## Sheet: S-T5_Mutation Detected Genes
Table 5. Muation detected in different Antibiotic genes
Strain	SHV_mutations	Omp_mutations	Col_mutations	Flq_mutations	truncated_resistance_hits	spurious_resistance_hits
1183_contigs	35Q	OmpK35-7%;OmpK36GD	-	GyrA-83I;ParC-80I	-	-
1184_contigs	35Q	-	-	-	-	-
1185_contigs	-	-	-	-	-	-
1188_contigs	35Q	-	-	-	-	-
1189_contigs	35Q	OmpK35-7%;OmpK36TD	-	GyrA-83I;ParC-80I	-	OXA-48?-0%
1191_contigs	-	-	-	-	-	-
1192_contigs	35Q	-	-	-	-	-
1193_contigs	35Q	-	-	-	-	-
1194_contigs	35Q	OmpK35-7%;OmpK36GD	-	GyrA-83I;ParC-80I	CatB4.v1?-81%	-
1195_contigs	35Q	-	-	-	-	-
1197_contigs	35Q	-	-	-	-	-
1198_contigs	35Q	-	-	-	-	-
1201_contigs	35Q	-	-	-	-	-
1202_contigs	35Q	OmpK35-7%;OmpK36TD	-	GyrA-83I;ParC-80I	-	OXA-48?-0%
1204_contigs	35Q	OmpK35-7%;OmpK36TD	-	GyrA-83I;ParC-80I	-	OXA-48?-0%
1208_contigs	35Q	-	-	GyrA-83I;ParC-80I	tet(A).v1*?-0%	aac(6')-Ib7*?-0%
1209_contigs	-	-	-	-	CatB4.v1?-81%	-
1214_contigs	-	OmpK35-30%;OmpK36TD	-	GyrA-83I;ParC-80I	-	catA1?-63%
1216_contigs	-	OmpK35-30%;OmpK36TD	-	GyrA-83I;ParC-80I	CTX-M-15?-0%	catA1?-63%
1233_contigs	35Q	-	-	-	-	-
1244_contigs	35Q	-	-	-	-	-
1245_contigs	35Q	OmpK35-7%;OmpK36TD	-	GyrA-83I;GyrA-83L;GyrA-87N;ParC-80I	mphB.v2*?-0%	-
1246_contigs	35Q	-	-	-	strA.v1*?-0%	-
1247_contigs	35Q	OmpK35-7%;OmpK36TD	-	GyrA-83I;ParC-80I	-	OXA-48?-0%
1249_contigs	-	-	-	-	-	-
1251_contigs	35Q	OmpK35-7%;OmpK36TD	-	GyrA-83I;ParC-80I	-	OXA-48?-0%
1253_contigs	-	-	-	-	-	-
1254_contigs	35Q	-	-	-	-	-
1255_contigs	-	-	-	-	-	-
1256_contigs	-	-	-	GyrA-83L;GyrA-87N	-	LAP-1?-51%;LAP-2?-0%

## Sheet: S-T6-Plasmids Replicon profile
S-Table 6. Isolates Plasmid Replicon identified via PlasmidFinder
Strain	Plasmid
1183_contigs	Col(MG828)
1183_contigs	Col(pHAD28)
1183_contigs	Col(pHAD28)
1183_contigs	ColKP3
1183_contigs	ColRNAI
1183_contigs	IncFIB(pKPHS1)
1183_contigs	IncR
1184_contigs	FIA(pBK30683)
1184_contigs	IncFIB(K)
1184_contigs	IncFII(K)
1185_contigs	Col(pHAD28)
1185_contigs	IncFIA(HI1)
1185_contigs	IncFIB(K)(pCAV1099-114)
1185_contigs	IncFII(K)
1188_contigs	Col(pHAD28)
1188_contigs	Col(pHAD28)
1188_contigs	Col(pHAD28)
1188_contigs	Col(pHAD28)
1188_contigs	Col440II
1188_contigs	IncFIB(K)
1188_contigs	IncFIB(K)(pCAV1099-114)
1188_contigs	IncR
1188_contigs	IncY
1189_contigs	ColpVC
1189_contigs	ColRNAI
1189_contigs	IncFIB(K)(pCAV1099-114)
1189_contigs	IncFIB(pKPHS1)
1189_contigs	IncL
1189_contigs	IncR
1191_contigs	Col(pHAD28)
1191_contigs	IncFIA(HI1)
1191_contigs	IncFIB(K)(pCAV1099-114)
1191_contigs	IncFII(K)
1192_contigs	IncFIB(K)
1193_contigs	Col(pHAD28)
1193_contigs	Col(pHAD28)
1193_contigs	Col(pHAD28)
1193_contigs	Col440II
1193_contigs	Col440II
1193_contigs	IncFIB(K)
1194_contigs	Col(MG828)
1194_contigs	Col(pHAD28)
1194_contigs	Col(pHAD28)
1194_contigs	ColKP3
1194_contigs	ColRNAI
1194_contigs	IncFIB(pKPHS1)
1194_contigs	IncR
1195_contigs	Col(pHAD28)
1195_contigs	Col(pHAD28)
1195_contigs	Col(pHAD28)
1195_contigs	Col(pHAD28)
1195_contigs	Col440II
1195_contigs	Col440II
1195_contigs	IncFIA(HI1)
1195_contigs	IncFIB(K)
1195_contigs	IncR
1197_contigs	FIA(pBK30683)
1197_contigs	IncFIB(K)
1197_contigs	IncFII(K)
1198_contigs	FIA(pBK30683)
1198_contigs	IncFIB(K)
1198_contigs	IncFII(K)
1201_contigs	Col(pHAD28)
1201_contigs	Col(pHAD28)
1201_contigs	Col(pHAD28)
1201_contigs	Col440II
1201_contigs	Col440II
1201_contigs	IncFIA(HI1)
1201_contigs	IncFIB(K)
1201_contigs	IncR
1202_contigs	ColpVC
1202_contigs	ColRNAI
1202_contigs	IncFIB(K)(pCAV1099-114)
1202_contigs	IncFIB(pKPHS1)
1202_contigs	IncL
1202_contigs	IncR
1204_contigs	ColpVC
1204_contigs	ColRNAI
1204_contigs	IncFIB(K)(pCAV1099-114)
1204_contigs	IncFIB(pKPHS1)
1204_contigs	IncL
1204_contigs	IncR
1208_contigs	ColKP3
1208_contigs	ColRNAI
1208_contigs	IncC
1208_contigs	IncFIB(K)
1208_contigs	IncFIB(pECLA)
1208_contigs	IncFII(K)
1208_contigs	IncHI1B(pNDM-MAR)
1208_contigs	IncR
1208_contigs	IncX3
1209_contigs	Col(pHAD28)
1209_contigs	Col(pHAD28)
1209_contigs	Col440II
1209_contigs	IncFIB(K)
1209_contigs	IncFII(K)
1209_contigs	IncQ1
1214_contigs	Col(pHAD28)
1214_contigs	Col440I
1214_contigs	Col440I
1214_contigs	IncFIA
1214_contigs	IncFIB(AP001918)
1214_contigs	IncFIB(pQil)
1214_contigs	IncFII
1214_contigs	IncFII
1214_contigs	IncFII
1214_contigs	IncFII(K)
1214_contigs	IncX3
1216_contigs	Col(pHAD28)
1216_contigs	Col440I
1216_contigs	IncFIB(pQil)
1216_contigs	IncFII
1216_contigs	IncFII(K)
1233_contigs	IncFIB(K)
1244_contigs	IncFIB(pKPHS1)
1245_contigs	Col(MG828)
1245_contigs	Col(MG828)
1245_contigs	Col(pHAD28)
1245_contigs	Col(pHAD28)
1245_contigs	Col(pHAD28)
1245_contigs	ColpVC
1245_contigs	ColRNAI
1245_contigs	IncFIA
1245_contigs	IncFIB(AP001918)
1245_contigs	IncFIB(H89-PhagePlasmid)
1245_contigs	IncFIB(K)(pCAV1099-114)
1245_contigs	IncFIB(pKPHS1)
1245_contigs	IncFII
1245_contigs	IncFII
1245_contigs	IncL
1245_contigs	IncR
1246_contigs	Col(pHAD28)
1246_contigs	Col(pHAD28)
1246_contigs	Col(pHAD28)
1246_contigs	Col440II
1246_contigs	Col440II
1246_contigs	IncFIA(HI1)
1246_contigs	IncFIB(K)
1246_contigs	IncR
1247_contigs	ColpVC
1247_contigs	ColRNAI
1247_contigs	IncFIB(K)(pCAV1099-114)
1247_contigs	IncFIB(pKPHS1)
1247_contigs	IncL
1247_contigs	IncR
1249_contigs	Col(pHAD28)
1249_contigs	IncFIB(K)
1249_contigs	IncFII(pKP91)
1251_contigs	ColpVC
1251_contigs	ColRNAI
1251_contigs	IncFIB(K)(pCAV1099-114)
1251_contigs	IncFIB(pKPHS1)
1251_contigs	IncL
1251_contigs	IncR
1253_contigs	ColKP3
1253_contigs	ColRNAI
1253_contigs	FIA(pBK30683)
1253_contigs	IncFIB(K)
1253_contigs	IncFII(pKP91)
1253_contigs	IncR
1253_contigs	IncX3
1254_contigs	IncFIB(K)
1255_contigs	IncFIB(K)
1255_contigs	IncFII(K)
1256_contigs	IncFIA
1256_contigs	IncFIB(AP001918)
1256_contigs	IncFIB(K)
1256_contigs	IncFII(K)
1256_contigs	IncFII(pAMA1167-NDM-5)
